# Supplementary material for: Prevalence of Long COVID-19 Symptoms After Hospital Discharge in Frail and Robust Patients
Source: Front Med (Lausanne). 2022 Jul 14;9:834887. doi: 10.3389/fmed.2022.834887 (PMC9329529; doi:10.3389/fmed.2022.834887)
Supplement: Supplementary file 2 [file Table_1.XLSX]

## Sheet: FI BASELINE
Variables included in the computation of the Frailty Index at baseline
Hypertension
Coronary artery disease
Diabetes
COPD
Chronic kidney disease
Active neoplasm
Arrhythmia
Cardiac insufficiency
Cerebrovascular diseases
Peripheral vascular disease
Peptic ulcer
Liver disease
Chronic neurologic disease
Hemiplegia / paraplegia
Dementia
Psychiatric disease
Osteoporosis
Arthrosis
Rheumatological pathology
Heart rate > 100 beats/minutes in the Emergency Department
Not vigilant in the Emergency Department
Not oriented in the Emergency Department
Altered serum K in the Emergency Department
Altered serum Na in the Emergency Departement
Elevated LDH in the Emergency Department
Altered creatinine in the Emergency Department
Anemia
Altered urea in the Emergency Department
Elevated CPK in the Emergency Department
Altered platelet in the Emergency Department
Altered white blood cells in the Emergency Department

## Sheet: Foglio1
Variables included in the computation of the Frailty Index during the follow-up
Hypertension
Coronary artery disease
Diabetes
COPD
Chronic kidney disease
Active neoplasm
Arrhythmia
Cardiac insufficiency
Cerebrovascular diseases
Peripheral vascular disease
Peptic ulcer
Liver disease
Chronic neurologic disease
Hemiplegia / paraplegia
Dementia
Psychiatric disease
Osteoporosis
Arthrosis
Rheumatological pathology
Heart rate > 100 beats/minutes at the follow up visit
Respiratory rate > 20 beats/minute at the follow up visit
Obesity at the follow up visit
Increased waist circumference at the follow up visit
Reduced calf circumference at the follow up visit
Impaired mobility at the follow up visit
Impairment in the self care at the follow up visit
Impairment in performing the activities of daily living at the follow up visit
Reduced hand grip strength
Altered serum K at the follow up visit
Altered serum Na at the follow up visit
Elevated LDH at the follow up visit
Altered creatinine at the follow up visit
Anemia at the follow up visit
Altered urea at the follow visit
Altered platelet at the follow up visit
Altered white blood cells at the follow up visit
Elevated D-dimer at the follow up visit
